# Supplementary material for: A new species of Galleria Fabricius (Lepidoptera, Pyralidae) from Korea based on molecular and morphological characters
Source: Zookeys. 2020 Sep 21;970:51–61. doi: 10.3897/zookeys.970.54960 (PMC7522106; doi:10.3897/zookeys.970.54960)
Supplement: XML Treatment for Galleria similis [file zookeys.970.54960-treatment1.xml]

<!DOCTYPE tp:taxon-treatment
  PUBLIC "-//TaxonX//DTD Taxonomic Treatment Publishing DTD v0 20100105//EN" "tax-treatment-NSO.dtd">
<tp:taxon-treatment xmlns:tp="http://www.plazi.org/taxpub"><tp:treatment-meta><kwd-group><label>Taxon classification</label><kwd><named-content xmlns:xlink="http://www.w3.org/1999/xlink" content-type="kingdom">Animalia</named-content></kwd><kwd><named-content xmlns:xlink="http://www.w3.org/1999/xlink" content-type="order">Lepidoptera</named-content></kwd><kwd><named-content xmlns:xlink="http://www.w3.org/1999/xlink" content-type="family">Pyralidae</named-content></kwd></kwd-group><mixed-citation publication-type="journal"><person-group><name><surname>Roh</surname><given-names>Seung Jin</given-names></name><name><surname>Park</surname><given-names>Haechul</given-names></name><name><surname>Kim</surname><given-names>Seong-Hyun</given-names></name><name><surname>Kim</surname><given-names>So-Yun</given-names></name><name><surname>Choi</surname><given-names>Yong-Su</given-names></name><name><surname>Song</surname><given-names>Jeong-Hun</given-names></name></person-group><article-title>A new species of <italic><tp:taxon-name><tp:taxon-name-part taxon-name-part-type="genus" reg="Galleria">Galleria</tp:taxon-name-part></tp:taxon-name></italic> Fabricius (<tp:taxon-name><tp:taxon-name-part taxon-name-part-type="order">Lepidoptera</tp:taxon-name-part></tp:taxon-name>, <tp:taxon-name><tp:taxon-name-part taxon-name-part-type="family">Pyralidae</tp:taxon-name-part></tp:taxon-name>) from Korea based on molecular and morphological characters</article-title><source>Zookeys</source><day>21</day><month>9</month><year>2020</year><volume>970</volume><fpage>51</fpage><lpage>61</lpage><pub-id pub-id-type="doi">10.3897/zookeys.970.54960</pub-id></mixed-citation></tp:treatment-meta><tp:nomenclature><tp:taxon-name><object-id xmlns:xlink="http://www.w3.org/1999/xlink" content-type="arpha" xlink:type="simple">CEC8350B-700F-53BD-A9FE-574CA0A3D0C6</object-id>
                <tp:taxon-name-part taxon-name-part-type="genus" reg="Galleria">Galleria</tp:taxon-name-part>
                <tp:taxon-name-part taxon-name-part-type="species" reg="similis">similis</tp:taxon-name-part>
                <object-id xmlns:xlink="http://www.w3.org/1999/xlink" content-type="zoobank" xlink:type="simple">http://zoobank.org/DD9DF8D5-D3D5-4235-80AE-294C9B731EAB</object-id>
              </tp:taxon-name><tp:taxon-authority>Roh &amp; Song</tp:taxon-authority><tp:taxon-status xmlns:xlink="http://www.w3.org/1999/xlink" xlink:type="simple">sp. nov.</tp:taxon-status><xref ref-type="fig" rid="F1">Figures 2</xref><xref ref-type="fig" rid="F2">, 4</xref><xref ref-type="fig" rid="F3">, 6</xref></tp:nomenclature><tp:treatment-sec sec-type="type material" id="SECID0E66AG"><title>Type material.</title><p><bold><italic>Holotype.</italic></bold> ♂, <bold>Korea</bold>: Wanju-gun, 14.xi.2014, <named-content xmlns:xlink="http://www.w3.org/1999/xlink" content-type="dwc:verbatimCoordinates" xlink:type="simple"><named-content content-type="geo-json" specific-use="{&#34;type&#34;:&#34;Point&#34;,&#34;coordinates&#34;:[127.040889,35.829344]}" id="NCID0EPABG" xlink:type="simple">35°49'45.64"N, 127°02'27.20"E</named-content></named-content>, leg. H.S. Shim, genitalia slide no. 15315, DNA barcode GenBank accession no. <ext-link xmlns:xlink="http://www.w3.org/1999/xlink" ext-link-type="gen" xlink:href="MT447100" xlink:type="simple">MT447100</ext-link> (<abbrev xmlns:xlink="http://www.w3.org/1999/xlink" content-type="institution" xlink:title="Systematic Entomology Laboratory, National Institute of Agricultural Sciences" id="ABBRID0EZABG" xlink:type="simple">NAS</abbrev>). <bold><italic>Paratypes.</italic></bold> 3♂, <bold>Korea</bold>: Tongyeoung, 17.i.2020, <named-content xmlns:xlink="http://www.w3.org/1999/xlink" content-type="dwc:verbatimCoordinates" xlink:type="simple"><named-content content-type="geo-json" specific-use="{&#34;type&#34;:&#34;Point&#34;,&#34;coordinates&#34;:[127.447719,34.849606]}" id="NCID0EGBBG" xlink:type="simple">34°50'58.58"N, 127°26'51.79"E</named-content></named-content>, leg. J.-H. Song, genitalia slide no. 21366–21968, DNA barcode GenBank accession no. <ext-link xmlns:xlink="http://www.w3.org/1999/xlink" ext-link-type="gen" xlink:href="MT447101" xlink:type="simple">MT447101</ext-link>, <ext-link xmlns:xlink="http://www.w3.org/1999/xlink" ext-link-type="gen" xlink:href="MT447102" xlink:type="simple">MT447102</ext-link>, and <ext-link xmlns:xlink="http://www.w3.org/1999/xlink" ext-link-type="gen" xlink:href="MT447103" xlink:type="simple">MT447103</ext-link> (<abbrev xmlns:xlink="http://www.w3.org/1999/xlink" content-type="institution" xlink:title="Systematic Entomology Laboratory, National Institute of Agricultural Sciences" id="ABBRID0E1BBG" xlink:type="simple">NAS</abbrev>).</p></tp:treatment-sec><tp:treatment-sec sec-type="diagnosis" id="SECID0E6BBG"><title>Diagnosis.</title><p><italic><tp:taxon-name><tp:taxon-name-part taxon-name-part-type="genus" reg="Galleria">Galleria</tp:taxon-name-part> <tp:taxon-name-part taxon-name-part-type="species" reg="similis">similis</tp:taxon-name-part></tp:taxon-name></italic> sp. nov. (Figs <xref ref-type="fig" rid="F1">2</xref>, <xref ref-type="fig" rid="F2">4</xref>, <xref ref-type="fig" rid="F3">6</xref>) is very similar to <italic><tp:taxon-name><tp:taxon-name-part taxon-name-part-type="genus" reg="Galleria">G.</tp:taxon-name-part> <tp:taxon-name-part taxon-name-part-type="species" reg="mellonella">mellonella</tp:taxon-name-part></tp:taxon-name></italic> (Figs <xref ref-type="fig" rid="F1">1</xref>, <xref ref-type="fig" rid="F2">3</xref>, <xref ref-type="fig" rid="F3">5</xref>) but can be distinguished by a square discal cell of its hindwing venation (Fig. <xref ref-type="fig" rid="F3">6</xref>) and the different shape of male genitalia (Fig. <xref ref-type="fig" rid="F2">4</xref>, <italic><tp:taxon-name><tp:taxon-name-part taxon-name-part-type="genus" reg="Galleria">G.</tp:taxon-name-part> <tp:taxon-name-part taxon-name-part-type="species" reg="similis">similis</tp:taxon-name-part></tp:taxon-name></italic>: valva shorter and wider, concave at outer margin). <italic><tp:taxon-name><tp:taxon-name-part taxon-name-part-type="genus" reg="Galleria">Galleria</tp:taxon-name-part> <tp:taxon-name-part taxon-name-part-type="species" reg="similis">similis</tp:taxon-name-part></tp:taxon-name></italic> sp. nov. had 15, one and four diagnostic characters from 658 bp of partial <italic><abbrev xmlns:xlink="http://www.w3.org/1999/xlink" xlink:title="cytochrome oxidase subunit I gene" id="ABBRID0ESEBG" xlink:type="simple">COI</abbrev></italic>, 613 bp of partial <italic><abbrev xmlns:xlink="http://www.w3.org/1999/xlink" xlink:title="Carbamoyl-phosphate synthetase 2, Aspartate transcarbamylase, and Dihydroorotase" id="ABBRID0EXEBG" xlink:type="simple">CAD</abbrev></italic> and 423 bp of partial <italic><abbrev xmlns:xlink="http://www.w3.org/1999/xlink" xlink:title="Wingless" xlink:type="simple">wg</abbrev></italic> gene region, respectively (Table <xref ref-type="table" rid="T4">4</xref>). Our study showed that morphological and molecular characters can be used to resolve the status of cryptic species, <italic><tp:taxon-name><tp:taxon-name-part taxon-name-part-type="genus" reg="Galleria">G.</tp:taxon-name-part> <tp:taxon-name-part taxon-name-part-type="species" reg="mellonella">mellonella</tp:taxon-name-part></tp:taxon-name></italic> and <italic><tp:taxon-name><tp:taxon-name-part taxon-name-part-type="genus" reg="Galleria">G.</tp:taxon-name-part> <tp:taxon-name-part taxon-name-part-type="species" reg="similis">similis</tp:taxon-name-part></tp:taxon-name></italic>. A cryptic species was suggested by the unusually high genetic distances within specimens originally identified as <italic><tp:taxon-name><tp:taxon-name-part taxon-name-part-type="genus" reg="Galleria">G.</tp:taxon-name-part> <tp:taxon-name-part taxon-name-part-type="species" reg="mellonella">mellonella</tp:taxon-name-part></tp:taxon-name></italic>.</p><fig id="F1" position="float" orientation="portrait"><object-id xmlns:xlink="http://www.w3.org/1999/xlink" content-type="doi" xlink:type="simple">10.3897/zookeys.970.54960.figures1-2</object-id><object-id xmlns:xlink="http://www.w3.org/1999/xlink" content-type="arpha" xlink:type="simple">8EBA704C-DF15-52C5-825F-8B80F1909CAC</object-id><label>Figures 1, 2.</label><caption><p>Adults of <italic><tp:taxon-name><tp:taxon-name-part taxon-name-part-type="genus" reg="Galleria">Galleria</tp:taxon-name-part></tp:taxon-name></italic> species. <bold>1</bold> Male of <italic><tp:taxon-name><tp:taxon-name-part taxon-name-part-type="genus" reg="Galleria">G.</tp:taxon-name-part> <tp:taxon-name-part taxon-name-part-type="species" reg="mellonella">mellonella</tp:taxon-name-part></tp:taxon-name></italic><bold>2</bold> male of <italic><tp:taxon-name><tp:taxon-name-part taxon-name-part-type="genus" reg="Galleria">G.</tp:taxon-name-part> <tp:taxon-name-part taxon-name-part-type="species" reg="similis">similis</tp:taxon-name-part></tp:taxon-name></italic>, holotype.</p></caption><graphic xmlns:xlink="http://www.w3.org/1999/xlink" xlink:href="zookeys-970-051-g001.jpg" position="float" orientation="portrait" xlink:type="simple" id="oo_454684.jpg"><uri content-type="original_file" xlink:type="simple">https://binary.pensoft.net/fig/454684</uri></graphic></fig><fig id="F2" position="float" orientation="portrait"><object-id xmlns:xlink="http://www.w3.org/1999/xlink" content-type="doi" xlink:type="simple">10.3897/zookeys.970.54960.figures3-4</object-id><object-id xmlns:xlink="http://www.w3.org/1999/xlink" content-type="arpha" xlink:type="simple">A9B00DA2-99A7-58A4-8799-573BEC330645</object-id><label>Figures 3, 4.</label><caption><p>Male genitalia of <italic><tp:taxon-name><tp:taxon-name-part taxon-name-part-type="genus" reg="Galleria">Galleria</tp:taxon-name-part></tp:taxon-name></italic> species. <bold>3</bold><italic><tp:taxon-name><tp:taxon-name-part taxon-name-part-type="genus" reg="Galleria">G.</tp:taxon-name-part> <tp:taxon-name-part taxon-name-part-type="species" reg="mellonella">mellonella</tp:taxon-name-part></tp:taxon-name></italic> (slide no. 21364) <bold>4</bold><italic><tp:taxon-name><tp:taxon-name-part taxon-name-part-type="genus" reg="Galleria">G.</tp:taxon-name-part> <tp:taxon-name-part taxon-name-part-type="species" reg="similis">similis</tp:taxon-name-part></tp:taxon-name></italic>, paratype (slide no. 21367).</p></caption><graphic xmlns:xlink="http://www.w3.org/1999/xlink" xlink:href="zookeys-970-051-g002.jpg" position="float" orientation="portrait" xlink:type="simple" id="oo_454685.jpg"><uri content-type="original_file" xlink:type="simple">https://binary.pensoft.net/fig/454685</uri></graphic></fig><fig id="F3" position="float" orientation="portrait"><object-id xmlns:xlink="http://www.w3.org/1999/xlink" content-type="doi" xlink:type="simple">10.3897/zookeys.970.54960.figures5-6</object-id><object-id xmlns:xlink="http://www.w3.org/1999/xlink" content-type="arpha" xlink:type="simple">4E8153EF-7490-5E66-972C-FD90D2EC79B7</object-id><label>Figures 5, 6.</label><caption><p>Male wing venation of <italic><tp:taxon-name><tp:taxon-name-part taxon-name-part-type="genus" reg="Galleria">Galleria</tp:taxon-name-part></tp:taxon-name></italic> species. <bold>5</bold><italic><tp:taxon-name><tp:taxon-name-part taxon-name-part-type="genus" reg="Galleria">G.</tp:taxon-name-part> <tp:taxon-name-part taxon-name-part-type="species" reg="mellonella">mellonella</tp:taxon-name-part></tp:taxon-name></italic><bold>6</bold><italic><tp:taxon-name><tp:taxon-name-part taxon-name-part-type="genus" reg="Galleria">G.</tp:taxon-name-part> <tp:taxon-name-part taxon-name-part-type="species" reg="similis">similis</tp:taxon-name-part></tp:taxon-name></italic>, paratype.</p></caption><graphic xmlns:xlink="http://www.w3.org/1999/xlink" xlink:href="zookeys-970-051-g003.jpg" position="float" orientation="portrait" xlink:type="simple" id="oo_454686.jpg"><uri content-type="original_file" xlink:type="simple">https://binary.pensoft.net/fig/454686</uri></graphic></fig></tp:treatment-sec><tp:treatment-sec sec-type="description" id="SECID0EMKBG"><title>Description.</title><p><bold><italic>Adult.</italic> Male</bold> (Fig. <xref ref-type="fig" rid="F1">2</xref>). Head: vertex densely clothed with gray hair-like scales; labial palpus three-segmented. Thorax: Light brown; notum covered with gray scales. Legs with femora, tibiae, and tarsi clothed with light gray piliform scales; tarsi apical and medial spurs covered dark-brown scales. Wingspan 21.5–32.0 mm. Forewing (Fig. <xref ref-type="fig" rid="F3">6</xref>) narrow, costa straight at base and gently curved beyond 4/5, termen concave; tornus pointed, 9 separate veins originating at the discal cell; Sc terminating at 4/5 costa; R<sub>5</sub> originated at R<sub>4</sub>, M<sub>1</sub> and M<sub>2</sub> parallel; M<sub>2</sub>, M<sub>3</sub> originating at distal corner of discal cell; Cu<sub>1</sub> and Cu+A<sub>1</sub> parallel, ground color yellowish white with gray and some dark overscaling. Hindwing (Fig. <xref ref-type="fig" rid="F3">6</xref>) discal cell square, L/W ratio 1.72; costa straight, apex straightly curved to termen; Sc straight to 3/5 costa; R<sub>1</sub>, R<sub>2</sub> and R<sub>3</sub> present; R<sub>1</sub> and R<sub>2</sub> terminating at apex; M<sub>2</sub> originating at 1/5 M<sub>3</sub>; CuA<sub>1</sub> and CuA<sub>2</sub> parallel; A<sub>1</sub> originating at 4/5 Cu<sub>2</sub>. Hindwing covered with dark-brown scales; postmarginal part present with short light brown hairs. Abdomen: Male genitalia (Fig. <xref ref-type="fig" rid="F2">4</xref>) with uncus concave and hooked; tegumen wide at base; gnathos long; valva short and wide, costa straight, termen relatively concave, small setae present sparsely on outer and inner surface; vinculum narrower than gnathos; juxta heart shaped; saccus very short and slender; phallus slightly short and thick, vesica with short setae, ductus ejaculatorius present.</p><p><bold>Female.</bold> Unknown.</p></tp:treatment-sec><tp:treatment-sec sec-type="distribution" id="SECID0ERMBG"><title>Distribution.</title><p>Korea.</p></tp:treatment-sec><tp:treatment-sec sec-type="etymology" id="SECID0EWMBG"><title>Etymology.</title><p>Named from the Latin <italic><tp:taxon-name><tp:taxon-name-part taxon-name-part-type="genus" reg="Galleria"/><tp:taxon-name-part taxon-name-part-type="species" reg="similis">similis</tp:taxon-name-part></tp:taxon-name></italic> meaning “similar”, which refers to the similar morphological characters with <italic><tp:taxon-name><tp:taxon-name-part taxon-name-part-type="genus" reg="Galleria">G.</tp:taxon-name-part> <tp:taxon-name-part taxon-name-part-type="species" reg="mellonella">mellonella</tp:taxon-name-part></tp:taxon-name></italic>.</p><fig id="F4" position="float" orientation="portrait"><object-id xmlns:xlink="http://www.w3.org/1999/xlink" content-type="doi" xlink:type="simple">10.3897/zookeys.970.54960.figure7</object-id><object-id xmlns:xlink="http://www.w3.org/1999/xlink" content-type="arpha" xlink:type="simple">D174AE09-A70C-5F5C-A492-01D1CFAA42E7</object-id><label>Figure 7.</label><caption><p>Neighbor-Joining tree based on partial <italic><abbrev xmlns:xlink="http://www.w3.org/1999/xlink" xlink:title="cytochrome oxidase subunit I gene" id="ABBRID0E1NBG" xlink:type="simple">COI</abbrev></italic> gene sequences with bootstrap values. Scale bar indicates the expected number of substitutions per site.</p></caption><graphic xmlns:xlink="http://www.w3.org/1999/xlink" xlink:href="zookeys-970-051-g004.jpg" position="float" orientation="portrait" xlink:type="simple" id="oo_454687.jpg"><uri content-type="original_file" xlink:type="simple">https://binary.pensoft.net/fig/454687</uri></graphic></fig><fig id="F5" position="float" orientation="portrait"><object-id xmlns:xlink="http://www.w3.org/1999/xlink" content-type="doi" xlink:type="simple">10.3897/zookeys.970.54960.figure8</object-id><object-id xmlns:xlink="http://www.w3.org/1999/xlink" content-type="arpha" xlink:type="simple">4E75B280-129C-5C3D-860D-6936027FB4EC</object-id><label>Figure 8.</label><caption><p>Strict consensus tree of equally parsimonious cladograms based on partial <italic><abbrev xmlns:xlink="http://www.w3.org/1999/xlink" xlink:title="cytochrome oxidase subunit I gene" id="ABBRID0EMOBG" xlink:type="simple">COI</abbrev></italic> gene sequences with bootstrap values.</p></caption><graphic xmlns:xlink="http://www.w3.org/1999/xlink" xlink:href="zookeys-970-051-g005.jpg" position="float" orientation="portrait" xlink:type="simple" id="oo_454688.jpg"><uri content-type="original_file" xlink:type="simple">https://binary.pensoft.net/fig/454688</uri></graphic></fig></tp:treatment-sec><tp:treatment-sec><!--Section generated to contain objects referenced in tp:taxon-treatment.--><table-wrap id="T4" position="float" orientation="portrait"><label>Table 4.</label><caption><p>List of 20 molecular diagnostic characters used to determine the genetic distinctiveness of two cryptic species <italic><tp:taxon-name><tp:taxon-name-part taxon-name-part-type="genus" reg="Galleria">Galleria</tp:taxon-name-part> <tp:taxon-name-part taxon-name-part-type="species" reg="mellonella">mellonella</tp:taxon-name-part></tp:taxon-name></italic> and <italic><tp:taxon-name><tp:taxon-name-part taxon-name-part-type="genus" reg="Galleria">G.</tp:taxon-name-part> <tp:taxon-name-part taxon-name-part-type="species" reg="similis">similis</tp:taxon-name-part></tp:taxon-name></italic> based on mtDNA partial <italic><abbrev xmlns:xlink="http://www.w3.org/1999/xlink" xlink:title="cytochrome oxidase subunit I gene" id="ABBRID0EZIAG" xlink:type="simple">COI</abbrev></italic>, nuDNA partial <italic><abbrev xmlns:xlink="http://www.w3.org/1999/xlink" xlink:title="Carbamoyl-phosphate synthetase 2, Aspartate transcarbamylase, and Dihydroorotase" id="ABBRID0E5IAG" xlink:type="simple">CAD</abbrev></italic> and <italic><abbrev xmlns:xlink="http://www.w3.org/1999/xlink" xlink:title="Wingless" xlink:type="simple">wg</abbrev></italic> gene region. Numbers indicate nucleotide sites in the sequenced 658 bp portion of the <italic><abbrev xmlns:xlink="http://www.w3.org/1999/xlink" xlink:title="cytochrome oxidase subunit I gene" id="ABBRID0EFJAG" xlink:type="simple">COI</abbrev></italic> gene, 613 bp portion of the <italic><abbrev xmlns:xlink="http://www.w3.org/1999/xlink" xlink:title="Carbamoyl-phosphate synthetase 2, Aspartate transcarbamylase, and Dihydroorotase" id="ABBRID0EKJAG" xlink:type="simple">CAD</abbrev></italic> gene and 432 bp portion of the <italic><abbrev xmlns:xlink="http://www.w3.org/1999/xlink" xlink:title="Wingless" xlink:type="simple">wg</abbrev></italic> gene. Number position follows <italic><tp:taxon-name><tp:taxon-name-part taxon-name-part-type="genus" reg="Galleria">G.</tp:taxon-name-part> <tp:taxon-name-part taxon-name-part-type="species" reg="mellonella">mellonella</tp:taxon-name-part></tp:taxon-name></italic>: <ext-link xmlns:xlink="http://www.w3.org/1999/xlink" ext-link-type="gen" xlink:href="MT439366" xlink:type="simple">MT439366</ext-link> (<italic><abbrev xmlns:xlink="http://www.w3.org/1999/xlink" xlink:title="cytochrome oxidase subunit I gene" id="ABBRID0EBKAG" xlink:type="simple">COI</abbrev></italic>), <ext-link xmlns:xlink="http://www.w3.org/1999/xlink" ext-link-type="gen" xlink:href="MT447104" xlink:type="simple">MT447104</ext-link> (<italic><abbrev xmlns:xlink="http://www.w3.org/1999/xlink" xlink:title="Carbamoyl-phosphate synthetase 2, Aspartate transcarbamylase, and Dihydroorotase" id="ABBRID0ELKAG" xlink:type="simple">CAD</abbrev></italic>) and <ext-link xmlns:xlink="http://www.w3.org/1999/xlink" ext-link-type="gen" xlink:href="MT447124" xlink:type="simple">MT447124</ext-link> (<italic><abbrev xmlns:xlink="http://www.w3.org/1999/xlink" xlink:title="Wingless" xlink:type="simple">wg</abbrev></italic>).</p></caption><table id="TID0E25AG" rules="all"><tbody><tr><td rowspan="2" colspan="1">
                  <bold>Species</bold>
                </td><td rowspan="1" colspan="10">
                  <bold>Genes</bold>
                </td></tr><tr><td rowspan="1" colspan="10">
                  <bold><italic><abbrev xmlns:xlink="http://www.w3.org/1999/xlink" xlink:title="cytochrome oxidase subunit I gene" id="ABBRID0EPLAG" xlink:type="simple">COI</abbrev></italic></bold>
                </td></tr><tr><td rowspan="1" colspan="1"/><td rowspan="1" colspan="1">16</td><td rowspan="1" colspan="1">34</td><td rowspan="1" colspan="1">109</td><td rowspan="1" colspan="1">197</td><td rowspan="1" colspan="1">232</td><td rowspan="1" colspan="1">259</td><td rowspan="1" colspan="1">271</td><td rowspan="1" colspan="1">274</td><td rowspan="1" colspan="1">280</td><td rowspan="1" colspan="1">307</td></tr><tr><td rowspan="1" colspan="1">
                  <italic><tp:taxon-name><tp:taxon-name-part taxon-name-part-type="genus" reg="Galleria">G.</tp:taxon-name-part> <tp:taxon-name-part taxon-name-part-type="species" reg="mellonella">mellonella</tp:taxon-name-part></tp:taxon-name></italic>
                </td><td rowspan="1" colspan="1">T</td><td rowspan="1" colspan="1">A</td><td rowspan="1" colspan="1">A</td><td rowspan="1" colspan="1">T</td><td rowspan="1" colspan="1">T</td><td rowspan="1" colspan="1">T</td><td rowspan="1" colspan="1">T</td><td rowspan="1" colspan="1">T</td><td rowspan="1" colspan="1">T</td><td rowspan="1" colspan="1">T</td></tr><tr><td rowspan="1" colspan="1">
                  <italic><tp:taxon-name><tp:taxon-name-part taxon-name-part-type="genus" reg="Galleria">G.</tp:taxon-name-part> <tp:taxon-name-part taxon-name-part-type="species" reg="similis">similis</tp:taxon-name-part></tp:taxon-name></italic>
                </td><td rowspan="1" colspan="1">C</td><td rowspan="1" colspan="1">T</td><td rowspan="1" colspan="1">G</td><td rowspan="1" colspan="1">C</td><td rowspan="1" colspan="1">C</td><td rowspan="1" colspan="1">C</td><td rowspan="1" colspan="1">C</td><td rowspan="1" colspan="1">C</td><td rowspan="1" colspan="1">C</td><td rowspan="1" colspan="1">C</td></tr><tr><td rowspan="1" colspan="1">
                  <bold>Species</bold>
                </td><td rowspan="1" colspan="5">
                  <bold><italic><abbrev xmlns:xlink="http://www.w3.org/1999/xlink" xlink:title="cytochrome oxidase subunit I gene" id="ABBRID0EAQAG" xlink:type="simple">COI</abbrev></italic></bold>
                </td><td rowspan="1" colspan="1">
                  <bold><italic><abbrev xmlns:xlink="http://www.w3.org/1999/xlink" xlink:title="Carbamoyl-phosphate synthetase 2, Aspartate transcarbamylase, and Dihydroorotase" id="ABBRID0EMQAG" xlink:type="simple">CAD</abbrev></italic></bold>
                </td><td rowspan="1" colspan="4">
                  <bold><italic><abbrev xmlns:xlink="http://www.w3.org/1999/xlink" xlink:title="Wingless" xlink:type="simple">wg</abbrev></italic></bold>
                </td></tr><tr><td rowspan="1" colspan="1"/><td rowspan="1" colspan="1">385</td><td rowspan="1" colspan="1">391</td><td rowspan="1" colspan="1">403</td><td rowspan="1" colspan="1">424</td><td rowspan="1" colspan="1">470</td><td rowspan="1" colspan="1">319</td><td rowspan="1" colspan="1">129</td><td rowspan="1" colspan="1">241</td><td rowspan="1" colspan="1">343</td><td rowspan="1" colspan="1">379</td></tr><tr><td rowspan="1" colspan="1">
                  <italic><tp:taxon-name><tp:taxon-name-part taxon-name-part-type="genus" reg="Galleria">G.</tp:taxon-name-part> <tp:taxon-name-part taxon-name-part-type="species" reg="mellonella">mellonella</tp:taxon-name-part></tp:taxon-name></italic>
                </td><td rowspan="1" colspan="1">T</td><td rowspan="1" colspan="1">T</td><td rowspan="1" colspan="1">C</td><td rowspan="1" colspan="1">T</td><td rowspan="1" colspan="1">T</td><td rowspan="1" colspan="1">G</td><td rowspan="1" colspan="1">A</td><td rowspan="1" colspan="1">T</td><td rowspan="1" colspan="1">C</td><td rowspan="1" colspan="1">C</td></tr><tr><td rowspan="1" colspan="1">
                  <italic><tp:taxon-name><tp:taxon-name-part taxon-name-part-type="genus" reg="Galleria">G.</tp:taxon-name-part> <tp:taxon-name-part taxon-name-part-type="species" reg="similis">similis</tp:taxon-name-part></tp:taxon-name></italic>
                </td><td rowspan="1" colspan="1">C</td><td rowspan="1" colspan="1">C</td><td rowspan="1" colspan="1">T</td><td rowspan="1" colspan="1">C</td><td rowspan="1" colspan="1">C</td><td rowspan="1" colspan="1">A</td><td rowspan="1" colspan="1">C</td><td rowspan="1" colspan="1">C</td><td rowspan="1" colspan="1">T</td><td rowspan="1" colspan="1">T</td></tr></tbody></table></table-wrap></tp:treatment-sec></tp:taxon-treatment>
